# Supplementary material for: Chimeric design of pyrrolysyl-tRNA synthetase/tRNA pairs and canonical synthetase/tRNA pairs for genetic code expansion
Source: Nat Commun. 2020 Jun 22;11:3154. doi: 10.1038/s41467-020-16898-y (PMC7308279; doi:10.1038/s41467-020-16898-y)
Supplement: Supplementary file 4 — Supplementary Data 1 [file 41467_2020_16898_MOESM4_ESM.xlsx]

## Sheet: contents
Contents:
1. The sequences of DNA fragments used to construct chimeric synthetases.
2. The DNA sequences of chimeric tRNAs.
3. The DNA sequences of reporter genes.
4. The DNA and protein sequences of final version of chimeric synthetases.
5. The plasmid maps and sequences.
6. PCR Primers for DNA constructions and mutations.

## Sheet: 1
1. The sequences of DNA fragments used to construct chimeric synthetases.
Mb.PylRS(1-149)
ATGGATAAGAAGCCGCTGGATGTTCTGATCTCTGCGACCGGTCTGTGGATGTCCCGTACCGGCACGCTGCACAAGATCAAGCACTATGAGGTTTCTCGTTCTAAAATCTACATCGAAATGGCGTGTGGTGACCATCTGGTTGTGAACAACTCTCGTTCTTGTCGTACCGCACGTGCATTCCGTCATCATAAATACCGTAAAACCTGCAAACGTTGTCGTGTTTCTGACGAAGATATCAACAACTTCCTGACCCGTTCTACCGAAGGCAAAACCTCTGTTAAAGTTAAAGTTGTTTCTGCGCCGAAAGTGAAAAAAGCGATGCCGAAATCTGTTTCTCGTGCGCCGAAACCGCTGGAAAATCCGGTTTCTGCGAAAGCGTCTACCGACACCTCTCGTTCT…
Mb.PylRS (1-149)-IPYE
ATGGATAAGAAGCCGCTGGATGTTCTGATCTCTGCGACCGGTCTGTGGATGTCCCGTACCGGCACGCTGCACAAGATCAAGCACTATGAGATTTCTCGTTCTAAAATCTACATCGAAATGGCGTGTGGTGACCATCTGGTTGTGAACAACTCTCGTTCTTGTCGTCCCGCACGTGCATTCCGTTATCATAAATACCGTAAAACCTGCAAACGTTGTCGTGTTTCTGACGAAGATATCAACAACTTCCTGACCCGTTCTACCGAAGGCAAAACCTCTGTTAAAGTTAAAGTTGTTTCTGAGCCGAAAGTGAAAAAAGCGATGCCGAAATCTGTTTCTCGTGCGCCGAAACCGCTGGAAAATCCGGTTTCTGCGAAAGCGTCTACCGACACCTCTCGTTCT…
Mm.PylRS (185-240)
GCAAGCGCCCCAGCTCTGACTAAATCCCAGACGGACCGTCTGGAGGTGCTGCTGAACCCAAAGGATGAAATCTCTCTGAACAGCGGCAAGCCTTTCCGTGAGCTGGAAAGCGAGCTGCTGTCTCGTCGTAAAAAGGATCTGCAACAGATCTACGCTGAGGAACGCGAG
Ec.HisRS (1-326)
ATGGCAAAAAACATTCAAGCCATTCGCGGCATGAACGATTACCTGCCTGGCGAAACGGCCATCTGGCAGCGCATTGAAGGCACACTGAAAAACGTGCTCGGCAGCTACGGTTACAGTGAAATCCGCTTGCCGATTGTAGAGCAGACCCCGCTATTCAAACGTGCGATTGGTGAAGTCACCGACGTGGTTGAAAAAGAGATGTACACCTTTGAGGATCGCAATGGCGACAGCCTGACTCTGCGCCCTGAAGGGACGGCGGGCTGTGTACGCGCCGGCATCGAGCATGGTCTTCTGTACAATCAGGAACAGCGTCTGTGGTATATCGGGCCGATGTTCCGTCACGAGCGTCCGCAGAAAGGGCGTTATCGTCAGTTCCATCAGTTGGGCTGCGAAGTTTTC…
H.mt.PheRS (29-359)
CAGGCCTGGGGATCGAGGCCTCCTGCAGCAGAGTGTGCCACCCAAAGAGCTCCAGGCAGTGTGGTGGAGCTGCTGGGCAAATCCTACCCTCAGGACGACCACAGCAACCTCACCCGGAAGGTCCTCACCAGAGTTGGCAGGAACCTGCACAACCAGCAGCATCACCCTCTGTGGCTGATCAAGGAGAGGGTGAAGGAGCACTTCTACAAGCAGTATGTGGGCCGCTTTGGGACCCCGTTGTTCTCGGTCTACGACAACCTTTCTCCAGTGGTCACGACCTGGCAGAACTTTGACAGCCTGCTCATCCCAGCTGATCACCCCAGCAGGAAGAAGGGGGACAACTATTACCTGAATCGGACTCACATGCTGAGAGCGCACACGTCTGCACACCAGTGGGAC…
Ec.AlaRS (1-383)
ATGAGCAAGAGCACCGCTGAGATCCGTCAGGCGTTTCTCGACTTTTTCCATAGTAAGGGACATCAGGTAGTTGCCAGCAGCTCCCTGGTACCCCATAACGACCCAACTTTGTTGTTTACCAACGCCGGGATGAACCAGTTCAAGGATGTGTTCCTTGGGCTCGACAAGCGTAATTATTCCCGCGCTACCACTTCCCAACGCTGCGTGCGTGCGGGTGGTAAACACAACGACCTGGAAAACGTCGGTTACACCGCGCGTCACCATACCTTCTTCGAAATGCTGGGCAACTTCAGCTTCGGCGACTATTTCAAACACGATGCCATTCAGTTTGCATGGGAACTGCTGACCAGCGAAAAATGGTTTGCCCTGCCGAAAGAGCGTCTGTGGGTTACCGTCTAT…
Ec.SerRS (102-430)
ACCATCCCTAACCTGCCTGCAGATGAAGTGCCGGTAGGTAAAGACGAAAATGACAACGTTGAAGTCAGCCGCTGGGGTACCCCGCGTGAGTTTGACTTTGAAGTTCGTGACCACGTGACGCTGGGTGAAATGCACTCTGGCCTCGACTTTGCAGCTGCAGTTAAGCTGACTGGTTCCCGCTTTGTGGTAATGAAAGGGCAGATTGCTCGCATGCACCGCGCACTGTCGCAGTTTATGCTGGATCTGCATACCGAACAGCATGGCTACAGTGAGAACTATGTTCCGTACCTGGTTAACCAGGACACGCTGTACGGTACGGGTCAACTGCCGAAATTTGCTGGCGATCTGTTCCATACTCGTCCGCTGGAAGAAGAAGCAGACACCAGTAACTATGCGCTG…
Ec.AspRS (129-585)
CTGCGTCGTCCGGAAATGGCTCAGCGCCTGAAAACCCGCGCTAAAATCACCAGCCTGGTGCGCCGTTTTATGGATGACCACGGCTTCCTCGACATCGAAACTCCGATGCTGACCAAAGCCACGCCGGAAGGCGCGCGTGACTACCTGGTGCCTTCTCGTGTGCACAAAGGTAAATTCTACGCACTGCCGCAATCCCCACAGTTGTTCAAACAGCTGCTGATGATGTCCGGTTTTGACCGTTACTATCAGATCGTTAAATGCTTCCGTGACGAAGACCTGCGCGCTGATCGTCAGCCTGAATTTACTCAGATCGATGTGGAAACTTCTTTCATGACCGCGCCGCAAGTGCGTGAAGTGATGGAAGCGCTGGTGCGTCATTTGTGGCTGGAAGTGAAGGGC…
H.GlyRS (118-613)
ATTGTAGACCGAGCAAAAATGGAAGATACCCTGAAGAGGAGGTTTTTCTATGATCAAGCTTTTGCTATTTATGGAGGTGTTAGTGGTCTGTATGACTTTGGGCCAGTTGGCTGTGCTTTGAAGAACAATATTATTCAGACCTGGAGGCAGCACTTTATCCAAGAGGAACAGATCCTGGAGATCGATTGCACCATGCTCACCCCTGAGCCAGTTTTAAAGACCTCTGGCCATGTAGACAAATTTGCTGACTTCATGGTGAAAGACGTAAAAAATGGAGAATGTTTTCGTGCTGACCATCTATTAAAAGCTCATTTACAGAAATTGATGTCTGATAAGAAGTGTTCTGTCGAAAAGAAATCAGAAATGGAAAGTGTTTTGGCCCAGCTTGATAACTATGGA…
Ec.TyrRS (1-242)
ATGGCAAGCAGTAACTTGATTAAACAATTGCAAGAGCGGGGGCTGGTAGCCCAGGTGACGGACGAGGAAGCGTTAGCAGAGCGACTGGCGCAAGGCCCGATCGCGCTCTATTGCGGCTTCGATCCTACCGCTGACAGCTTGCATTTGGGGCATCTTGTTCCATTGTTATGCCTGAAACGCTTCCAGCAGGCGGGCCACAAGCCGGTTGCGCTGGTAGGCGGCGCGACGGGTCTGATTGGCGACCCGAGCTTCAAAGCTGCCGAGCGTAAGCTGAACACCGAAGAAACTGTTCAGGAGTGGGTGGACAAAATCCGTAAGCAGGTTGCCCCGTTCCTCGATTTCGACTGTGGAGAAAACTCTGCTATCGCGGCGAACAACTATGACTGGTTCGGCAATATG…
Ec.CysRS (1-295)
ATGCTAAAAATCTTCAATACTCTGACACGCCAAAAAGAGGAATTTAAGCCTATTCACGCCGGGGAAGTCGGCATGTAtGTGTGTGGAATCACCGTTTACGATCTCTGTCATATCGGTCACGGGCGTACCTTTGTTGCTTTTGACGTGGTTGCGCGCTATCTGCGTTTCCTCGGCTATAAACTGAAGTATGTGCGCAACATTACCGATATCGACGACAAAATCATCAAACGCGCCAATGAAAATGGCGAAAGCTTTGTGGCGcTGGTGGATCGCATGATCGCCGAAATGCACAAAGATTTTGATGCTTTGAACATTCTGCGCCCGGATATGGAGCCGCGCGCGACGCACCATATCGCAGAAATTATTGAACTCACTGAACAACTGATCGCCAAAGGTCAC…

## Sheet: 2
2. The DNA sequences of chimeric tRNAs.
Table S2. The sequences of chimeric tRNAs used in this work. (Cartoon structures and sequences are shown in Figure S1)
ID	Sequence
chHisT-1	GGGAAACCTGATCATGTAGATCGAATGGACTCTAAATCCGTTCAGCCGGGTTAGATTCCCGGGGTTTCCCCCA
chHisT-2	GGTAAACCTGATCATGTAGATCGAATGGACTCTAAATCCGTTCAGCCGGGTTAGATTCCCGGGGTTTACCCCA
chHisT-3	GGTGGACCTGATCATGTAGATCGAATGGACTCTAAATCCGTTCAGCCGGGTTAGATTCCCGGGGTCCACCCCA
chHisT-4	GGTGGCTATGATCATGTAGATCGAACGGACTCTAAATCCGTTCAGCCGGGTTAGATTCCCGGTAGCCACCCCA
chHisT-5	GTGGCTATGATCATGTAGATCGAACGGACTCTAAATCCGTTCAGCCGGGTTAGATTCCCGGTAGCCACCCCA
chHisT-6	GGTGGCTATGATCATGTAGATCGAACGGAAGAATCCGTTCAGCCGGGTTAGATTCCCGGTAGCCACCCCA
chHisTUCA	GGTGGCGATGATCATGTAGATCGAACGGACTTCAAATCCGTTCAGCCGGGTTAGATTCCCGGCAGCCACCCCA
chHisTUUA	GGTGGCTATGATCATGTAGATCGAACGGACTTTAAATCCGTTCAGCCGGGTTAGATTCCCGGTAGCCACCCCA
chPheT	GCCGAGATGATCATGTAGATCGAACGGACTCTAAATCCGTTCAGCCGGGTTAGATTCCCGGTTTCGGCACCA
chPheT (G-C)	GCCGAGATGATCATGTAGATCGAACGGACTCTAAATCCGTTCAGCCGGGTTAGATTCCCGGTCTCGGCACCA
chAlaT (G-U)	GGGCTATGATCATGTAGATCGAACGGACTCTAAATCCGTTCAGCCGGGTTAGATTCCCGGTAGCTCCACCA
chAlaT (A-U)	GGAGCTATGATCATGTAGATCGAACGGACTCTAAATCCGTTCAGCCGGGTTAGATTCCCGGTAGCTCCACCA
chSerT-1	GGTGAGGTGATCATGTAGATCGAACGGACTCTAAATCCGTTCAGCCGGGTTAGATTCCCGGCCTCACCGCCA
chSerT-2	GGTAAGGTGATCATGTAGATCGAACGGACTCTAAATCCGTTCAGCCGGGTTAGATTCCCGGCCTTACCGCCA
chAspT	GGAGCGGTGATCATGTAGATCGAACGGACTCTAAATCCGTTCAGCCGGGTTAGATTCCCGGCCGTTCCGCCA
chGlyT	GCATTGGTGATCATGTAGATCGAACGGACTCTAAATCCGTTCAGCCGGGTTAGATTCCCGGCCAATGCACCA
chCysT	AGGGGCAATGATCATGTAGATCGAACGGACTCTAAATCCGTTCAGCCGGGTTAGATTCCCGGTTGCCCCTTCCA
chTyrT	GGTGGGGTGATCATGTAGATCGAACGGACTCTAAATCCGTTCAGCCGGGTTAGATTCCCGGCCCCACCACCA

## Sheet: 3
3. The DNA sequences of reporter genes. The stop codon is highlighted in yellow.
GFP190TAG
For GFP190TGA, replacing 190TAG with 190TGA codon.
For GFP-190TAA, replacing 190TAG with 190TAA codon.
GFP-WT, replacing 190TAG with GAT codon.
GFP-190CAT, replacing 190TAG with CAT codon.
CAT112TAG

## Sheet: 4
4. The DNA and protein sequences of final version of chimeric synthetases. The fragment from PylRS is colored in red, the catalytic domain of canonical synthetase is colored in blue, and the linker is colored in black.
chHisRS DNA sequence
ATGGATAAGAAGCCGCTGGATGTTCTGATCTCTGCGACCGGTCTGTGGATGTCCCGTACCGGCACGCTGCACAAGATCAAGCACTATGAGATTTCTCGTTCTAAAATCTACATCGAAATGGCGTGTGGTGACCATCTGGTTGTGAACAACTCTCGTTCTTGTCGTCCCGCACGTGCATTCCGTTATCATAAATACCGTAAAACCTGCAAACGTTGTCGTGTTTCTGACGAAGATATCAACAACTTCCTGACCCGTTCTACCGAAGGCAAAACCTCTGTTAAAGTTAAAGTTGTTTCTGAGCCGAAAGTGAAAAAAGCGATGCCGAAATCTGTTTCTCGTGCGCCGAAACCGCTGGAAAATCCGGTTTCTGCGAAAGCGTCTACCGACACCTCTCGTTCT…
chHisRS protein sequence
MDKKPLDVLISATGLWMSRTGTLHKIKHYEISRSKIYIEMACGDHLVVNNSRSCRPARAFRYHKYRKTCKRCRVSDEDINNFLTRSTEGKTSVKVKVVSEPKVKKAMPKSVSRAPKPLENPVSAKASTDTSRSVPSPAKSTPNSPVPTSASAPALTKSQTDRLEVLLNPKDEISLNSGKPFRELESELLSRRKKDLQQIYAEEREGGGSGGGGGSGGGGGSGGMAKNIQAIRGMNDYLPGETAIWQRIEGTLKNVLGSYGYSEIRLPIVEQTPLFKRAIGEVTDVVEKEMYTFEDRNGDSLTLRPEGTAGCVRAGIEHGLLYNQEQRLWYIGPMFRHERPQKGRYRQFHQLGCEVFGLQGPDIDAELIMLTARWWRALGISEHVTLELNSIGSLEARAN…
chPheRS DNA sequence
ATGGATAAGAAGCCGCTGGATGTTCTGATCTCTGCGACCGGTCTGTGGATGTCCCGTACCGGCACGCTGCACAAGATCAAGCACTATGAGATTTCTCGTTCTAAAATCTACATCGAAATGGCGTGTGGTGACCATCTGGTTGTGAACAACTCTCGTTCTTGTCGTCCCGCACGTGCATTCCGTTATCATAAATACCGTAAAACCTGCAAACGTTGTCGTGTTTCTGACGAAGATATCAACAACTTCCTGACCCGTTCTACCGAAGGCAAAACCTCTGTTAAAGTTAAAGTTGTTTCTGAGCCGAAAGTGAAAAAAGCGATGCCGAAATCTGTTTCTCGTGCGCCGAAACCGCTGGAAAATCCGGTTTCTGCGAAAGCGTCTACCGACACCTCTCGTTCT…
chPheRS protein sequence
MDKKPLDVLISATGLWMSRTGTLHKIKHYEISRSKIYIEMACGDHLVVNNSRSCRPARAFRYHKYRKTCKRCRVSDEDINNFLTRSTEGKTSVKVKVVSEPKVKKAMPKSVSRAPKPLENPVSAKASTDTSRSVPSPAKSTPNSPVPTSASAPALTKSQTDRLEVLLNPKDEISLNSGKPFRELESELLSRRKKDLQQIYAEEREGGGSGGGSGGGSGGGSGGGSQAWGSRPPAAECATQRAPGSVVELLGKSYPQDDHSNLTRKVLTRVGRNLHNQQHHPLWLIKERVKEHFYKQYVGRFGTPLFSVYDNLSPVVTTWQNFDSLLIPADHPSRKKGDNYYLNRTHMLRAHTSAHQWDLLHAGLDAFLVVGDVYRRDQIDSQHYPIFHQLEAVRLFSKH…
chPheRS-1 (T467G/A507G) DNA sequence
ATGGATAAGAAGCCGCTGGATGTTCTGATCTCTGCGACCGGTCTGTGGATGTCCCGTACCGGCACGCTGCACAAGATCAAGCACTATGAGATTTCTCGTTCTAAAATCTACATCGAAATGGCGTGTGGTGACCATCTGGTTGTGAACAACTCTCGTTCTTGTCGTCCCGCACGTGCATTCCGTTATCATAAATACCGTAAAACCTGCAAACGTTGTCGTGTTTCTGACGAAGATATCAACAACTTCCTGACCCGTTCTACCGAAGGCAAAACCTCTGTTAAAGTTAAAGTTGTTTCTGAGCCGAAAGTGAAAAAAGCGATGCCGAAATCTGTTTCTCGTGCGCCGAAACCGCTGGAAAATCCGGTTTCTGCGAAAGCGTCTACCGACACCTCTCGTTCT…
chPheRS-1 (T467G/A507G) protein sequence
MDKKPLDVLISATGLWMSRTGTLHKIKHYEISRSKIYIEMACGDHLVVNNSRSCRPARAFRYHKYRKTCKRCRVSDEDINNFLTRSTEGKTSVKVKVVSEPKVKKAMPKSVSRAPKPLENPVSAKASTDTSRSVPSPAKSTPNSPVPTSASAPALTKSQTDRLEVLLNPKDEISLNSGKPFRELESELLSRRKKDLQQIYAEEREGGGSGGGSGGGSGGGSGGGSQAWGSRPPAAECATQRAPGSVVELLGKSYPQDDHSNLTRKVLTRVGRNLHNQQHHPLWLIKERVKEHFYKQYVGRFGTPLFSVYDNLSPVVTTWQNFDSLLIPADHPSRKKGDNYYLNRTHMLRAHTSAHQWDLLHAGLDAFLVVGDVYRRDQIDSQHYPIFHQLEAVRLFSKH…
chPheRS-2 (Q356N/T467S/A507S) DNA sequence
ATGGATAAGAAGCCGCTGGATGTTCTGATCTCTGCGACCGGTCTGTGGATGTCCCGTACCGGCACGCTGCACAAGATCAAGCACTATGAGATTTCTCGTTCTAAAATCTACATCGAAATGGCGTGTGGTGACCATCTGGTTGTGAACAACTCTCGTTCTTGTCGTCCCGCACGTGCATTCCGTTATCATAAATACCGTAAAACCTGCAAACGTTGTCGTGTTTCTGACGAAGATATCAACAACTTCCTGACCCGTTCTACCGAAGGCAAAACCTCTGTTAAAGTTAAAGTTGTTTCTGAGCCGAAAGTGAAAAAAGCGATGCCGAAATCTGTTTCTCGTGCGCCGAAACCGCTGGAAAATCCGGTTTCTGCGAAAGCGTCTACCGACACCTCTCGTTCT…
chPheRS-2 (Q356N/T467S/A507S) protein sequence
MDKKPLDVLISATGLWMSRTGTLHKIKHYEISRSKIYIEMACGDHLVVNNSRSCRPARAFRYHKYRKTCKRCRVSDEDINNFLTRSTEGKTSVKVKVVSEPKVKKAMPKSVSRAPKPLENPVSAKASTDTSRSVPSPAKSTPNSPVPTSASAPALTKSQTDRLEVLLNPKDEISLNSGKPFRELESELLSRRKKDLQQIYAEEREGGGSGGGSGGGSGGGSGGGSQAWGSRPPAAECATQRAPGSVVELLGKSYPQDDHSNLTRKVLTRVGRNLHNQQHHPLWLIKERVKEHFYKQYVGRFGTPLFSVYDNLSPVVTTWQNFDSLLIPADHPSRKKGDNYYLNRTHMLRAHTSAHNWDLLHAGLDAFLVVGDVYRRDQIDSQHYPIFHQLEAVRLFSKH…
chPheRS-3 (E391D/T467G/A507G) DNA sequence
ATGGATAAGAAGCCGCTGGATGTTCTGATCTCTGCGACCGGTCTGTGGATGTCCCGTACCGGCACGCTGCACAAGATCAAGCACTATGAGATTTCTCGTTCTAAAATCTACATCGAAATGGCGTGTGGTGACCATCTGGTTGTGAACAACTCTCGTTCTTGTCGTCCCGCACGTGCATTCCGTTATCATAAATACCGTAAAACCTGCAAACGTTGTCGTGTTTCTGACGAAGATATCAACAACTTCCTGACCCGTTCTACCGAAGGCAAAACCTCTGTTAAAGTTAAAGTTGTTTCTGAGCCGAAAGTGAAAAAAGCGATGCCGAAATCTGTTTCTCGTGCGCCGAAACCGCTGGAAAATCCGGTTTCTGCGAAAGCGTCTACCGACACCTCTCGTTCT…
chPheRS-3 (E391D/T467G/A507G) protein sequence
MDKKPLDVLISATGLWMSRTGTLHKIKHYEISRSKIYIEMACGDHLVVNNSRSCRPARAFRYHKYRKTCKRCRVSDEDINNFLTRSTEGKTSVKVKVVSEPKVKKAMPKSVSRAPKPLENPVSAKASTDTSRSVPSPAKSTPNSPVPTSASAPALTKSQTDRLEVLLNPKDEISLNSGKPFRELESELLSRRKKDLQQIYAEEREGGGSGGGSGGGSGGGSGGGSQAWGSRPPAAECATQRAPGSVVELLGKSYPQDDHSNLTRKVLTRVGRNLHNQQHHPLWLIKERVKEHFYKQYVGRFGTPLFSVYDNLSPVVTTWQNFDSLLIPADHPSRKKGDNYYLNRTHMLRAHTSAHQWDLLHAGLDAFLVVGDVYRRDQIDSQHYPIFHQLDAVRLFSKH…
chPheRS-4 (F464V/T467G/A507G) DNA sequence
ATGGATAAGAAGCCGCTGGATGTTCTGATCTCTGCGACCGGTCTGTGGATGTCCCGTACCGGCACGCTGCACAAGATCAAGCACTATGAGATTTCTCGTTCTAAAATCTACATCGAAATGGCGTGTGGTGACCATCTGGTTGTGAACAACTCTCGTTCTTGTCGTCCCGCACGTGCATTCCGTTATCATAAATACCGTAAAACCTGCAAACGTTGTCGTGTTTCTGACGAAGATATCAACAACTTCCTGACCCGTTCTACCGAAGGCAAAACCTCTGTTAAAGTTAAAGTTGTTTCTGAGCCGAAAGTGAAAAAAGCGATGCCGAAATCTGTTTCTCGTGCGCCGAAACCGCTGGAAAATCCGGTTTCTGCGAAAGCGTCTACCGACACCTCTCGTTCT…
chPheRS-4 (F464V/T467G/A507G) protein sequence
MDKKPLDVLISATGLWMSRTGTLHKIKHYEISRSKIYIEMACGDHLVVNNSRSCRPARAFRYHKYRKTCKRCRVSDEDINNFLTRSTEGKTSVKVKVVSEPKVKKAMPKSVSRAPKPLENPVSAKASTDTSRSVPSPAKSTPNSPVPTSASAPALTKSQTDRLEVLLNPKDEISLNSGKPFRELESELLSRRKKDLQQIYAEEREGGGSGGGSGGGSGGGSGGGSQAWGSRPPAAECATQRAPGSVVELLGKSYPQDDHSNLTRKVLTRVGRNLHNQQHHPLWLIKERVKEHFYKQYVGRFGTPLFSVYDNLSPVVTTWQNFDSLLIPADHPSRKKGDNYYLNRTHMLRAHTSAHQWDLLHAGLDAFLVVGDVYRRDQIDSQHYPIFHQLEAVRLFSKH…
chAlaRS DNA sequence
ATGAGCAAGAGCACCGCTGAGATCCGTCAGGCGTTTCTCGACTTTTTCCATAGTAAGGGACATCAGGTAGTTGCCAGCAGCTCCCTGGTACCCCATAACGACCCAACTTTGTTGTTTACCAACGCCGGGATGAACCAGTTCAAGGATGTGTTCCTTGGGCTCGACAAGCGTAATTATTCCCGCGCTACCACTTCCCAACGCTGCGTGCGTGCGGGTGGTAAACACAACGACCTGGAAAACGTCGGTTACACCGCGCGTCACCATACCTTCTTCGAAATGCTGGGCAACTTCAGCTTCGGCGACTATTTCAAACACGATGCCATTCAGTTTGCATGGGAACTGCTGACCAGCGAAAAATGGTTTGCCCTGCCGAAAGAGCGTCTGTGGGTTACCGTCTAT…
chAlaRS protein sequence
MSKSTAEIRQAFLDFFHSKGHQVVASSSLVPHNDPTLLFTNAGMNQFKDVFLGLDKRNYSRATTSQRCVRAGGKHNDLENVGYTARHHTFFEMLGNFSFGDYFKHDAIQFAWELLTSEKWFALPKERLWVTVYESDDEAYEIWEKEVGIPRERIIRIGDNKGAPYASDNFWQMGDTGPCGPCTEIFYDHGDHIWGGPPGSPEEDGDRYIEIWNIVFMQFNRQADGTMEPLPKPSVDTGMGLERIAAVLQHVNSNYDIDLFRTLIQAVAKVTGATDLSNKSLRVIADHIRSCAFLIADGVMPSNENRGYVLRRIIRRAVRHGNMLGAKETFFYKLVGPLIDVMGSAGEDLKRQQAQVEQVLKTEEEQFARTLERGLALLDEELAGGGSGGGSGGGSGGGS…
chSerRS DNA sequence
ATGGATAAGAAGCCGCTGGATGTTCTGATCTCTGCGACCGGTCTGTGGATGTCCCGTACCGGCACGCTGCACAAGATCAAGCACTATGAGATTTCTCGTTCTAAAATCTACATCGAAATGGCGTGTGGTGACCATCTGGTTGTGAACAACTCTCGTTCTTGTCGTCCCGCACGTGCATTCCGTTATCATAAATACCGTAAAACCTGCAAACGTTGTCGTGTTTCTGACGAAGATATCAACAACTTCCTGACCCGTTCTACCGAAGGCAAAACCTCTGTTAAAGTTAAAGTTGTTTCTGAGCCGAAAGTGAAAAAAGCGATGCCGAAATCTGTTTCTCGTGCGCCGAAACCGCTGGAAAATCCGGTTTCTGCGAAAGCGTCTACCGACACCTCTCGTTCT…
chSerRS protein sequence
MDKKPLDVLISATGLWMSRTGTLHKIKHYEISRSKIYIEMACGDHLVVNNSRSCRPARAFRYHKYRKTCKRCRVSDEDINNFLTRSTEGKTSVKVKVVSEPKVKKAMPKSVSRAPKPLENPVSAKASTDTSRSVPSPAKSTPNSPVPTSASAPALTKSQTDRLEVLLNPKDEISLNSGKPFRELESELLSRRKKDLQQIYAEEREGGGSGGTIPNLPADEVPVGKDENDNVEVSRWGTPREFDFEVRDHVTLGEMHSGLDFAAAVKLTGSRFVVMKGQIARMHRALSQFMLDLHTEQHGYSENYVPYLVNQDTLYGTGQLPKFAGDLFHTRPLEEEADTSNYALIPTAEVPLTNLVRGEIIDEDDLPIKMTAHTPCFRSEAGSYGRDTRGLIRMHQFDK…

## Sheet: 5
5. The plasmid maps and sequences.
Vector: pNEG-GFP190TAG-chHisT
aaaccaattgtccatattgcatcagacattgccgtcactgcgtcttttactggctcttctcgctaaccaaaccggtaaccccgcttattaaaagcattctgtaacaaagcgggaccaaagccatgacaaaaacgcgtaacaaaagtgtctataatcacggcagaaaagtccacattgattatttgcacggcgtcacactttgctatgccatagcatttttatccataagattagcggatcctacctgacgctttttatcgcaactctctactgtttctccatacccgtttttttgggctagaaataattttgtttaactttaagaaggagatatacatATGGGTAAAGGAGAAGAACTTTTCACTGGAGTTGTCCCAATTCTTGTTGAATTAGATGGTG…
Vector: pNEG-CAT112TAG-chPheT-GFP190TAG
cagcggcatcagcaccttgtcgccttgcgtataatatttgcccatggggaacgaaaactcacgttaagggattttggtcatgagattatcaaaaaggatcttcacctagatccttttaaattaaaaatgaagttttaaatcaatctaaagtatatatgagtaaacttggtctgacagttaccaatgcttaatcagtgaggcacctatctcagcgatctgtctatttcgttcatccatagttgcctgactccccgtcgtgtagataactacgatacgggagggcttaccatctggccccagtgctgcaatgataccgcgagacccacgctcaccggctccagatttatcagcaataaaccagccagccggaagggccgagcgcagaagtggtcctgcaac…
Vector: pBK-oxb20-chHisRS
tgagccatattcaacgggaaacgtcttgctcgaggccgcgattaaattccaacatggatgctgatttatatgggtataaatgggctcgcgataatgtcgggcaatcaggtgcgacaatctatcgattgtatgggaagcccgatgcgccagagttgtttctgaaacatggcaaaggtagcgttgccaatgatgttacagatgagatggtcagactaaactggctgacggaatttatgcctcttccgaccatcaagcattttatccgtactcctgatgatgcatggttactcaccactgcgatccccgggaaaacagcattccaggtattagaagaatatcctgattcaggtgaaaatattgttgatgcgctggcagtgttcctgcgccggttgcattcga…
Vector: pEGFP-mCherry-T2A-EGFP190TAG
tagttattaatagtaatcaattacggggtcattagttcatagcccatatatggagttccgcgttacataacttacggtaaatggcccgcctggctgaccgcccaacgacccccgcccattgacgtcaataatgacgtatgttcccatagtaacgccaatagggactttccattgacgtcaatgggtggagtatttacggtaaactgcccacttggcagtacatcaagtgtatcatatgccaagtacgccccctattgacgtcaatgacggtaaatggcccgcctggcattatgcccagtacatgaccttatgggactttcctacttggcagtacatctacgtattagtcatcgctattaccatggtgatgcggttttggcagtacatcaatgggcgtgg…
Vector: pcDNA3.1-chHisRS-chHisT
ggccagatatacgccaatattggccattagccatattattcattggttatatagcataaatcaatattggctattggccattgcatacgttgtatctatatcataatatgtacatttatattggctcatgtccaatatgaccgccatgttggcattgattattgactagttattaatagtaatcaattacggggtcattagttcatagcccatatatggagttccgcgttacataacttacggtaaatggcccgcctggctgaccgcccaacgacccccgcccattgacgtcaataatgacgtatgttcccatagtaacgccaatagggactttccattgacgtcaatgggtggagtatttacggtaaactgcccacttggcagtacatcaagtgtatc…

## Sheet: 6
6. PCR Primers for DNA constructions and mutations.
Primer	Sequence	constructions
P1	tttaagaaggagatatacatatgggtaaaggagaagaacttttc	pNEG-GFP190TAG-pylT
P2	ccgcaaggaatggtgcatgctcaatggtgatggtgatgatggggccc
P3	atccgttcagccgggttagattcccggggtttcccccactgcagatccttagcgaaagc	pNEG-GFP190TAG-chHisT-1
P4	ttagagtccattcgatctacatgatcaggtttcccgaattcagcgttacaagtattacac
P5	atccgttcagccgggttagattcccggggtttaccccactgcagatccttagcgaaagc	pNEG-GFP190TAG-chHisT-2
P6	ttagagtccattcgatctacatgatcaggtttaccgaattcagcgttacaagtattacac
P7	ctaaggatctgcagtggggtggaccccgggaatctaacccggctg	pNEG-GFP190TAG-chHisT-3
P8	cttgtaacgctgaattcggtggacctgatcatgtagatcgaatg
P9	atccgttcagccgggttagattcccggtagccaccccactgcagatccttagcgaaagc	pNEG-GFP190TAG-chHisT-4
P10	ttagagtccgttcgatctacatgatcatagccaccgaattcagcgttacaagtattacac
P11	gaattcagcgttacaagtattacaca	pNEG-GFP190TAG-chHisT-5
P12	gtggctatgatcatgtagatcgaacgg
P13	agaatccagggctctaccaactgagctatagccaccgaattcagcgttacaagtattac	pNEG-GFP190TAG-EcHisTCUA
P14	aattccagttgtcgtgggttcgaatcccattagccaccccactgcagatccttagcgaa
P15	gaacgcagagtactaaccactatacgatcacggccgaattcagcgttacaagtattaca	pNEG-GFP190TAG-HHisTCUA
P16	tagccgcagcaacctcggttcgaatccgagtcacggcaccactgcagatccttagcgaa
P17	ggctaaggccctgtccttttaccagaca	pNEG-GFP190TAA-chHisTUUA
P18	gacagggccttagccaattggagtattttgttga
P19	acggactttaaatccgttcagccgggttag
P20	acggatttaaagtccgttcgatctacatgat
P21	ctccaattggctgaggccctgtccttttacc	pNEG-GFP190TGA-chHisTUCA
P22	gcctcagccaattggagtattttgttgataatg
P23	cggatttgaagtccgttcgatctacatgat
P24	acggacttcaaatccgttcagccgggttag
P25	atccgttcagccgggttagattcccggtccgggcaccactgcagatccttagcgaaagc	pNEG-GFP190TAG-chEcPheT
P26	ttagagtccgttcgatctacatgatcatccgggcgaattcagcgttacaagtattacac
P27	atccgttcagccgggttagattcccggccgttccgccactgcagatccttagcgaaagc	pNEG-GFP190TAG-chEcAspT
P28	ttagagtccgttcgatctacatgatcaccgctccgaattcagcgttacaagtattacac
P29	atccgttcagccgggttagattcccggcagaggagccactgcagatccttagcgaaagc	pNEG-GFP190TAG-chEcAsnT
P30	ttagagtccgttcgatctacatgatcacagaggagaattcagcgttacaagtattacac
P31	atccgttcagccgggttagattcccggacgacccaccactgcagatccttagcgaaagc	pNEG-GFP190TAG-chEcLysT
P32	ttagagtccgttcgatctacatgatcaacgacccgaattcagcgttacaagtattacac
P33	atccgttcagccgggttagattcccggatcaccgaccactgcagatccttagcgaaagc	pNEG-GFP190TAG-chEcProT
P34	ttagagtccgttcgatctacatgatcaatcaccggaattcagcgttacaagtattacac
P35	atccgttcagccgggttagattcccggtatcggcaccactgcagatccttagcgaaagc	pNEG-GFP190TAG-chEcThrT
P36	ttagagtccgttcgatctacatgatcatatcggcgaattcagcgttacaagtattacac
P37	atccgttcagccgggttagattcccggccgccggaccactgcagatccttagcgaaagc	pNEG-GFP190TAG-chEcTyrT
P38	ttagagtccgttcgatctacatgatcaccgccgggaattcagcgttacaagtattacac
P39	atccgttcagccgggttagattcccggtttcggcaccactgcagatccttagcgaaagc	pNEG-GFP190TAG-chHPheT
P40	ttagagtccgttcgatctacatgatcatctcggcgaattcagcgttacaagtattacac
P41	atccgttcagccgggttagattcccggtgcccgctccactgcagatccttagcgaaagc	pNEG-GFP190TAG-chEcGlyT
P42	ttagagtccgttcgatctacatgatcatgcccgcgaattcagcgttacaagtattacac
P43	atccgttcagccgggttagattcccggccaatgcaccactgcagatccttagcgaaagc	pNEG-GFP190TAG-chHcGlyT
P44	ttagagtccgttcgatctacatgatcaccaatgcgaattcagcgttacaagtattacac
P45	atccgttcagccgggttagattcccggcgtagccaccactgcagatccttagcgaaagc	pNEG-GFP190TAG-chEcMetT
P46	ttagagtccgttcgatctacatgatcacgtagccgaattcagcgttacaagtattacac
P47	atccgttcagccgggttagattcccggaggggacgccactgcagatccttagcgaaagc	pNEG-GFP190TAG-chEcGluT
P48	ttagagtccgttcgatctacatgatcaaggggacgaattcagcgttacaagtattacac
P49	atccgttcagccgggttagattcccggtaccccagccactgcagatccttagcgaaagc	pNEG-GFP190TAG-chEcGlnT
P50	ttagagtccgttcgatctacatgatcataccccagaattcagcgttacaagtattacac
P51	atccgttcagccgggttagattcccggtagctccaccactgcagatccttagcgaaagc	pNEG-GFP190TAG-chEcAlaT-GU
P52	ttagagtccgttcgatctacatgatcatagccccgaattcagcgttacaagtattacac
P53	ttcgctaaggatctgcagtggtggagctaccgg	pNEG-GFP190TAG-chEcAlaT-AU
P54	cttgtaacgctgaattcggagctatgatcatgtag
P55	atccgttcagccgggttagattcccggcctcaccgccactgcagatccttagcgaaagc	pNEG-GFP190TAG-chEcSerT-1
P56	ttagagtccgttcgatctacatgatcacctcaccgaattcagcgttacaagtattacac
P57	ttcgctaaggatctgcagtggcggtaaggccgggaatctaacccgg	pNEG-GFP190TAG-chEcSerT-2
P58	atacttgtaacgctgaattcggtaaggtgatcatgtagatcgaac
P59	atccgttcagccgggttagattcccggacgcgcctccactgcagatccttagcgaaagc	pNEG-GFP190TAG-chEcCysT
P60	ttagagtccgttcgatctacatgatcaacgcgccgaattcagcgttacaagtattacac
P61	gaaggtgatgcaacatagggaaaacttacccttaaat	pNEG-GFP39TAG-chSerT-2
P62	tgttgcatcaccttcaccctctccac
P63	tttaagaaggagatatacatatggtaaaaaaagtattaggcgttattcttg	pNEG-HdeA38TAG-chPheT
P64	ccgcaaggaatggtgcatgcttcaatgatgatgatgatgatggtcga
P65	ctgaacaacaaagataaaccagaagatg
P66	tggtttatctttgttgttcagctattcagcaaaaccaactgcagt
P67	tttaagaaggagatatacatatgcagatcttcgtgaagactctgact	pNEG-Ub-S65TAG-chPheT
P68	ccgcaaggaatggtgcatgcttcaatggtgatggtgatgatgaccg
P69	acaacatccagaaagagtagaccttgcacctggtgctccg
P70	ctctttctggatgttgtagtcagacag
P71	gaggcagaataaatgctgttgacaattaatcatcgaactag	pNEG-CAT112TAG-chPheT-GFP190TAG
P72	catttattctgcctcccagagcatgata
P73	atcaattattacctccacggggagagcctgagc
P74	tggaggtaataattgatcgtgactgggaaaaccctggcg
P75	cactttcggcgcagaaacaactttaactttaac	pBK-glns-chHisRS-1
P76	gatgacggaatgcacgtgcggtacgacaagaacgag
P77	gtaccgcacgtgcattccgtcatcataaataccgtaaaacc
P78	cactatgaggtttctcgttctaaaatctac
P79	cgagaaacctcatagtgcttgatcttgtgcagc
P80	tgtttctgcgccgaaagtgaaaaaagcgatgc
P81	gtcagagctggggcgcttgcagaggtcggaaccggagagttc	pBK-glns-chHisRS-2
P82	ccgccgcttccgccacctatatcgacaacaggat	pBK-glns-chHisRS-3
P83	tacgctttgaggaatcccatatggcaaaaaacattcaagc
P84	gccgccgcttccgccaccctcgcgttcctcagc	pBK-glns-chHisRS-4
P85	tagcgtttgaaactgcagttacggattaacggcctgtactaacaatacaagacgttc
P86	tctggtggcggtggcggaagcggcggtatggcaaaaaacattcaagcc	pBK-glns-chHisRS-4-3
P87	cccaccgccgccgccgcttccgccaccctcgcgttcct
P88	tacgctttgaggaatcccatatggcaaaaaacattcaagc	pBK-glns-HisRS-CD
P89	aacagcttttataagcgggacaggctgacaacc	pBK-oxb20-chHisRS
P90	attacccggccgccgttatacgttgtttacgct
P91	tcccgcttataaaagctgttgtgaccgcttgctctagccagc
P92	gaccgcttgctctagccagctatcgagttgtgaaccgatccatctagca
P93	ccggatagtcaatatgttctgttgaagcaattatagcagctacgtggaccttatcaagc
P94	tataacggcggccgggtaataccggatagtcaatatgttctg
P95	catagctagatcgaagcctatcgctagatcgagaccaattgctagatggatcggttcac
P96	ggcttcgatctagctatgtagaaacgccgtgtgctcgatcgcttgataaggtccacgta
P97	attaaactagttcgatgattaattgtcaacagcccgaggatccttcaactcagca	pBK-trp-chHisRS
P98	gtgtggaagcggtcgctttcataaggaggtcgcaaatggataagaagccgctggatg
P99	atggataagaagccgctggatgttctg	pBK-araBAD-chHisRS
P100	ccagcggcttcttatccatggttaattcctcctgttagc
P101	ccttcaactcagcaaaagttcgatttattc
P102	tttgctgagttgaaggttatgacaacttgacggctacat
P103	tagcgtttgaaactgcagttatttgctaagaggctgaaacttcac	pBK-glns-chHmPheRS
P104	catatgggattcctcaaagcgtaaacaacg	pBK-chPheRS-CD
P105	caggcctggggatcgaggcctcctgcagc
P106	tggcggaagcggcggcatgagcaagagcaccgctgagat	pBK-glns-chAlaRS-1
P107	ttagcgtttgaaactgcagttaaaagccgctggcttcgcgc
P108	tgccagctcttcatccagcaacgccag	pBK-glns-chAlaRS-4
P109	taactgcagtttcaaacgctaaattg
P110	atgggattcctcaaagcgtaaacaac	pBK-oxb-AlaRS(1-383)
P111	agcgtttgaaactgcagttatgccagctcttcatccagcaac
P112	tggcggaagcggcggcaccatccctaacctgcctgcag	pBK-glns-chSerRS
P113	gcgtttgaaactgcagttagccaatatattccagtccgt
P114	gtttgaaactgcagttatttaaactgtttgaggaaacg	pBK-glns-chEcPheRS-1
P115	ggtggcggaagcggcggcctggcggcggaaacgattgatg
P116	tagcgtttgaaactgcagttacttatctttgttgcacatc	pBK-glns-chEcGlyRS-1
P117	ggtggcggaagcggcggcatgcaaaagtttgataccagg
P118	ggtggcggaagcggcggcattgtagaccgagcaaaaatggaagat	pBK-glns-chHGlyRS-1
P119	tagcgtttgaaactgcagttatggagcaactacagcagggaaactg
P120	ggtggcggaagcggcggcatgcaggaagaagcgccgg	pBK-glns-chEcThrRS-1
P121	tagcgtttgaaactgcagttactgaaccggcgcaagccaggtc
P122	tggcggaagcggcggccttaggacatcaactagtcaggc	pBK-glns-chEcAspRS-1
P123	gtttgaaactgcagttaaggagtgagtcgtttgggatca
P124	tagcgtttgaaactgcagttagaagctggcgttacgcggagtacg	pBK-glns-chEcAsnRS-1
P125	ggtggcggaagcggcggcgttgaagatccagacactt
P126	tagcgtttgaaactgcagttaaactgcaataaagttacccttgctg	pBK-glns-chMjTyrRS-1
P127	ggtggcggaagcggcggcatggacgagttcgaaatgattaaac
P128	ggcggaagcggcggcatggcaagcagtaacttgat	pBK-glns-chEcTyrRS-1
P129	gcgtttgaaactgcagttatgcgccgccttcagttttac
P130	tggcggaagcggcggcatgctaaaaatcttcaatact	pBK-glns-chEcCysRS-1
P131	cgtttgaaactgcagttacgacatcaggaagtaacgca
P132	ggcggaagcggcggcatgagtgaggcagaagcccgcc	pBK-glns-chEcGluRS-1
P133	gtttgaaactgcagttaggattccagcgacgccatctc
P134	gtggcggaagcggcggcatgagtgaggcagaagcccgcc	pBK-glns-chEcGlnRS-1
P135	gcgtttgaaactgcagttaaccacgacgacgcagaccg
P136	tggcggaagcggcggcatgactcaagtcgcgaagaaa	pBK-glns-chEcMetRS-1
P137	cgtttgaaactgcagttagccgcgagacttggacatctt
P138	tagcgtttgaaactgcagttattttaccggacgcatcgccgggaa	pBK-glns-chEcLysRS-1
P139	ggtggcggaagcggcggcctgcgtccgctgccggata
P140	ggtggcggaagcggcggcatgcgtactagccaatac	pBK-glns-chEcProRS-1
P141	tagcgtttgaaactgcagttagtagttctgctcaatcgccgcagc
P142	atggactacaaagacgatgacgacaaggataagaagccgctggatgttc	pBK-glns-Flag-chHisRS
P143	cgtctttgtagtccatatgggattcctcaaagcgtaaacaac
P144	atggactacaaagacgatgacgacaaggcaaaaaacattcaagccattc	pBK-glns-Flag-HisRS-CD
P145	atggactacaaagacgatgacgacaagcaggcctggggatcgaggcctcc	pBK-glns-Flag-HmPheRS-CD
P146	atggactacaaagacgatgacgacaagatgagcaagagcaccgctgagatc	pBK-glns-Flag-AlaRS-CD
P147	atggactacaaagacgatgacgacaagaccatccctaacctgcctgcag	pBK-glns-Flag-SerRS-CD
P148	tagactgctacttccctttcggacatccttcctttgagatggagatcaact	pBK-oxb20-chPheRS-1
P149	gaaagggaagtagcagtctaccca
P150	tttggcctaggattagaaaggctag
P151	ctttctaatcctaggccaaatccccagccgattcggtcttgag
P152	cgcacacgtctgcacacnnktgggacttgctgcacgcgg	Library for chPheRS-2
P153	ctaatcctaggccaaamnnccagccgattcggtcttg
P154	tctcaaaggaaggatgmnngaaagggaagtagcag
P155	cagctggtggaaaatagggtagtgct	Library for chPheRS-3
P156	accctattttccaccagctgndtgccgtgcggctcttctccaa
P157	accctattttccaccagctgvmagccgtgcggctcttctccaa
P158	accctattttccaccagctgatggccgtgcggctcttctccaa
P159	accctattttccaccagctgtgggccgtgcggctcttctccaa
P160	aagatgggtagactgctacnnkccttttnnkcatccttcctttgagatggagatcaactt	Library for chPheRS-4
P161	gtagcagtctacccatcttatctccagc
P162	ccagccgattcggtcttgagcaccag
P163	tgctcaagaccgaatcggctggnnktttggcctaggattagaaaggctagccat
P164	gtggtggtggtgctcgagttacggattaacggcctgtactaa	pET28-chHisRS
P165	ctcgagcaccaccaccaccaccactgagat
P166	gaaggagatataccatggataagaagccgctggatgttc
P167	ccatggtatatctccttcttaaagttaaac
P168	ggcctggtgccgcgcggcagcatggcaaaaaacattcaagccattcg	pET28-HisRS-CD
P169	ggtggtggtgctcgagacccagtaacgtgcgcaaatgc	pET28-EcHisRS
P170	ggctttgttagcagccggatctcattatttgctaagaggctgaaacttcacc	pET28-chPheRS
P171	tgccgcgcggcagcatggataagaagccgctggatgttct
P172	tggtgccgcgcggcagcatgcaggcctggggatcgaggcctcctg	pET28-PheRS-CD
P173	cagccggatctcattagaacctgccctccacacccaac	pET28-HmPheRS
P174	aagaaggagatataccatgagcaagagcaccgctgag	pET28-chAlaRS
P175	ggtggtggtgctcgagagaggtcggaaccggagagttc
P176	gtggtggtggtgctcgagttgcaatttcgcgctgaccc	pET28-EcAlaRS
P177	gaagagctggcaaaactttctggtgatac
P178	atgagcaagagcaccgctgagatc	pET28-AlaRS-CD
P179	ggtatatctccttcttaaagttaaac
P180	cgaaaaatggggtggctaccgggaatctaacccg	pcDNA3.1-chHisT
P181	ggaaaggacgaaacaccggtggctatgatcatgtagatcgaac
P182	tccccgaaaaatggtgccgagaccgggaatctaacccggc	pcDNA3.1-chPheT
P183	gaaaggacgaaacaccgccgagatgatcatgtag
P184	catttccccgaaaaatggtggagctaccgggaatc	pcDNA3.1-chAlaT
P185	gaaaggacgaaacaccggagctatgatcatgtagatc
P186	catttccccgaaaaatggcggtaaggccgggaatc	pcDNA3.1-chSerT
P187	gaaaggacgaaacaccggtaaggtgatcatgtag
P188	ctgcacggaagcttgccaccatggataagaagccgctggatgt	pcDNA3.1-chHisRS-chHisT
P189	gatggtggtgcggattaacggcctgtactaacaatacaag
P190	ggtgatggtggtgtttgctaagaggctgaaacttcacc	pcDNA3.1-chPheRS-chPheT
P191	tggcggaagcggcggcatgagcaagagcaccgctgagat	pcDNA3.1-chAlaRS-chAlaT
P192	cagcgggtttagtgatggtgatggtggtgagaggtcggaaccggagagttc
P193	agtgatggtgatggtggtggccaatatattccagtccgt	pcDNA3.1-chSerRS-chSerT
P194	cgctaccggtcgccaccatggctcgtacgaagcaaaca	pEGFP-H3-E106TAG
P195	ctggaacatcgtatgggtatgccctttccccacggatg
P196	gggactcttctaggacaccaatctgtgcgctattc
P197	cgcacagattggtgtcctagaagagtcccaccagg
P198	catgttagcagacttcctctcccctctccgcttcccttgtacagctcgtccatgccgc	pEGFP-mCherry-T2A-EGFP190TAG
P199	cattgggccaggattctcctcgacgtcaccgcatgttagcagacttcctctccc
P200	cgaggagaatcctggcccaatggtgagcaagggcgaggagctgttc
