# Supplementary material for: Chimeric design of pyrrolysyl-tRNA synthetase/tRNA pairs and canonical synthetase/tRNA pairs for genetic code expansion
Source: Nat Commun. 2020 Jun 22;11:3154. doi: 10.1038/s41467-020-16898-y (PMC7308279; doi:10.1038/s41467-020-16898-y)
Supplement: Supplementary file 6 — Source Data [file 41467_2020_16898_MOESM6_ESM.xlsx]

## Sheet: Fig.2D
			Fluorescence/OD600(a.u.)					Relative activity
Reporter	aaRS	tRNA	Experiment 1	Experiment 2	Experiment 3	Mean	SEM	Experiment 1	Experiment 2	Experiment 3	Mean	SEM
GFP190TAG	chHisRS-1	pylT	72.66	79.64	202.93	118.41	42.31	0.00328139	0.00359661	0.0091645	0.0053	0.0019
		chHisT-1	1572.74	1550.58	1772.44	1631.92	70.55	0.0710263	0.0700256	0.080045	0.074	0.0032
		chHisT-2	4727	2540.97	4318.52	3862.17	671.04	0.213476	0.114752	0.195028	0.17	0.031
		chHisT-4	7645.47	7210.43	6064.92	6973.61	471.38	0.345276	0.325629	0.273897	0.31	0.021
		chHisT-5	19.63	20.61	14.5	18.25	1.89	0.000886508	0.000930766	0.000654833	0.00082	8.5e-05
		chHisT-6	32.56	19.15	25.29	25.66	3.87	0.00147044	0.000864831	0.00114212	0.0012	0.00017
GFP-WT		pylT	19617.2	27470.8	19341.2	22143	2665.07	0.885929	1.24061	0.873465	1	0.12
We set another measurement for the relative activity of chHisT-3
			Fluorescence/OD600(a.u.)					Relative activity
Reporter	aaRS	tRNA	Experiment 1	Experiment 2	Experiment 3	Mean	SEM	Experiment 1	Experiment 2	Experiment 3	Mean	SEM
GFP190TAG	chHisRS-1	chHisT-3	2703.09	4646.73	3946.65	3765.49	568.35	0.158098	0.271778	0.230831	0.22	0.036
GFP-WT			17906.7	17725.1	15660.9	17097.5	720.24	1.04732	1.0367	0.915973	1	0.042

## Sheet: Fig.3B
			Fluorescence/OD600(a.u.)						Relative activity
Reporter	aaRS	tRNA	Experiment 1	Experiment 2	Experiment 3	Experiment 4	Mean	SEM	Experiment 1	Experiment 2	Experiment 3	Experiment 4	Mean	SEM
GFP190TAG	chHisRS-2	chHisT	11846.6	9985.96	10903.6	9519.47	10563.9	515.24	0.643568	0.542487	0.592338	0.517145	0.57	0.028
	chHisRS-3		4168.11	2898.03	4005.86	4101.56	3793.39	300.3	0.226432	0.157435	0.217618	0.222817	0.21	0.016
	chHisRS-4		10762.9	12219.7	9205.16	10522.5	10677.6	617.62	0.584693	0.663834	0.50007	0.571635	0.58	0.033
	chHisRS-5		2846.6	2637.51	2097.3	2641.91	2555.83	160.44	0.154641	0.143283	0.113936	0.143522	0.14	0.00081
	HisRS CD		411.09	426.49	700.12	624.24	540.48	72.01	0.0223324	0.023169	0.038034	0.0339118	0.029	0.0039
	(-)		552.08	394.54	554.2	186.23	421.76	86.96	0.0299917	0.0214334	0.0301069	0.0101169	0.023	0.0041
GFP-WT	(-)	(-)	19893.3	17846.6	16954.1	18937	18407.8	639.98	1.0807	0.969516	0.921031	1.02875	1	0.035

## Sheet: Fig.3C
			Fluorescence/OD600(a.u.)					Relative activity
Reporter	aaRS	tRNA	Experiment 1	Experiment 2	Experiment 3	Mean	SEM	Experiment 1	Experiment 2	Experiment 3	Mean	SEM
GFP-190TAG	Y384F	pylT	1607.46	1783.31	2801.86	2064.21	372.3	0.0725943	0.0805359	0.126535	0.093	0.017
	IPYE-Y384F	pylT	5932.81	6882.43	7657.44	6824.23	498.71	0.267931	0.310817	0.345817	0.31	0.022
GFP-WT	(-)	(-)	19617.2	27470.8	19341.2	22143	2665.07	0.885929	1.24061	0.873465	1	0.12

## Sheet: Fig.3E
				Fluorescence/OD600(a.u.)						Relative activity
Repoter	aaRS	tRNA	Promoter	Experiment 1	Experiment 2	Experiment 3	Experiment 4	Mean	SEM	Experiment 1	Experiment 2	Experiment 3	Experiment 4	Mean	SEM
GFP-190TAG	chHisRS	chHisT	glns	10762.9	12219.7	9205.16	10522.5	10677.6	617.62	0.584693	0.663834	0.50007	0.571635	0.58	0.033
GFP-WT	(-)	(-)	(-)	19893.3	17846.6	16954.1	18937	18407.8	639.98	1.0807	0.969516	0.921031	1.02875	1	0.035
				Fluorescence/OD600(a.u.)							Relative activity
Reporter	aaRS	tRNA	Promoter	Experiment 1	Experiment 2	Experiment 3	Experiment 4	Experiment 5	Mean	SEM	Experiment 1	Experiment 2	Experiment 3	Experiment 4	Experiment 5	Mean	SEM
GFP-190TAG	chHisRS	chHisT	AraBAD	2670.87	3261.72	5201.59	3307.87	3097.25	3507.86	438.09	0.137379	0.16777	0.267549	0.170143	0.15931	0.18043	0.022
			oxb20	25805.2	30044.4	22088.4	26343.2	24084.7	25673.2	1321.9	1.32731	1.54536	1.13614	1.35499	1.23882	1.32053	0.068
			trp	25589.6	27156.6	14962.1	26077.4	26243	24005.7	2275.1	1.31622	1.39683	0.769588	1.34132	1.34983	1.23476	0.12
GFP-WT(190GAT)	(-)	(-)	(-)	13784.8	18937	21557.5	19797.9	23131.1	19441.7	1588.55	0.709036	0.974041	1.10883	1.01832	1.18977	1	0.082
We set another measurement for the relative activity of GFP-190CAT
				Fluorescence/OD600(a.u.)								Relative activity
Repoter	aaRS	tRNA	Promoter	Experiment 1	Experiment 2	Experiment 3	Mean	SEM	Experiment 1	Experiment 2	Experiment 3	Mean	SEM
GFP-WT(190GAT)	(-)	(-)	(-)	20131.7	15710.9	15883	17241.9	1445.77	1.16761	0.911208	0.921186	1	0.084
GFP-WT(190CAT)	(-)	(-)	(-)	15882.5	23559.3	22142.7	20528.2	2358.57	0.921158	1.3664	1.28424	1.19	0.14
																										0	0	0
																										0	0	0
																										0	0	0
																										0	0	0
																										0	0	0

## Sheet: Fig.4A
	Relative activity
	chaaRS with chT		aaRS-CD with chT		chT alone
	Mean	SEM	Mean	SEM	Mean	SEM
H-mt-Phe	0.066	0.0089	0.0041	0.00036	0.0021	0.00099
Ec-Ala	0.037	0.0052	0.0024	0.00087	0.0031	0.00049
Ec-Ser	0.016	0.0026	0.0054	0.00063	0.0041	0.00038
Ec-Asp	0.02	0.0061	0.0023	0.00032	0.0026	0.0011
H-Gly	0.023	0.0085	0.0022	0.00031	0.0021	0.0017
Ec-Tyr	0.012	0.0041	0.0035	0.0011	0.0049	0.00072
Ec-Cys	0.013	0.0027	0.0024	0.00074	0.0021	0.00079
GFP-WT	1	0.083			--	--
Several experiments were carried out to determine the relative activity of chimeric system and all data were normalized by the fluorescence of GFP-WT. shown below.
			Fluorescence/OD600(a.u.)					Relative activity
Reporter	aaRS	tRNA	Experiment 1	Experiment 2	Experiment 3	Mean	SEM	Experiment 1	Experiment 2	Experiment 3	Mean	SEM
GFP-190TAG	H-mt-Phe-chaaRS	chPheT	1085.57	1382.3	1125.44	1197.77	92.98	0.0599387	0.0763223	0.0621401	0.0661337	0.0089
	(-)	chPheT	57.16	23.02	30.06	36.75	10.41	0.00315603	0.00127103	0.00165973	0.0021	0.00099
	H-Gly-chaaRS	chGlyT	532.91	247.04	486.69	422.21	88.6	0.0294241	0.0136401	0.0268721	0.023	0.0085
	(-)	chGlyT	28.47	68.63	8.92	35.34	17.58	0.00157194	0.00378934	0.000492509	0.0021	0.0017
	(-)	chAspT	71.2	31.16	41.33	47.9	12.01	0.00393124	0.00172047	0.002282	0.0026	0.0011
GFP-WT			19773.3	17726.6	16834.1	18111.3	870.01	1.09176	0.978757	0.929479	1	0.083
GFP-190TAG	Ec-Ser-chaaRS	chSerT-1	448.69	285.29	277.47	337.15	55.81	0.0208254	0.0132414	0.0128784	0.016	0.0026
	(-)	chSerT-1	90.37	101.61	73.32	88.44	8.22	0.00419441	0.0047161	0.00340305	0.0041	0.00038
GFP-WT			23944.5	19840.6	20851	21545.4	1234.5	1.11135	0.920877	0.967772	1	0.099
GFP-190TAG	Ec-Tyr-chaaRS	chTyrT	317.87	78.58	187.43	194.63	69.17	0.019064	0.00471276	0.0112409	0.012	0.0041
	(-)	chTyrT	72.45	106.19	67.94	82.19	12.07	0.00434512	0.00636865	0.00407464	0.0049	0.00072
GFP-WT			16670.7	16516.8	16834.1	16673.9	91.61	0.99981	0.99058	1.00961	1	0.0051
GFP-190TAG	Ec-Asp-chaaRS	chAspT	156.01	423.47	543.16	374.21	114.44	0.00823678	0.0223577	0.0286769	0.02	0.0061
GFP-WT			21229	17108.8	18484.2	18940.7	1211.09	1.12082	0.903286	0.975898	1	0.064
GFP-190TAG	Ec-Ala-chaaRS	chAlaT(A-U)	1022.1	653.3	733.5	802.97	111.98	0.0473684	0.0302766	0.0339934	0.037	0.0052
	(-)	chAlaT(A-U)	81.72	71.32	45.75	66.27	10.69	0.00378725	0.00330527	0.00212025	0.0031	0.00049
	Ec-Ala-aaRS-CD	chAlaT(A-U)	18.84	53	83.64	51.83	18.71	0.000873124	0.00245624	0.00387623	0.0024	0.00087
	Ec-Cys-chaaRS	chCysT	172.53	333.99	354.26	286.93	57.5	0.00799576	0.0154785	0.0164179	0.013	0.0027
	(-)	chCysT	12.41	71.21	47.06	43.56	17.07	0.000575131	0.00330017	0.00218096	0.0021	0.00079
GFP-WT			19885.8	20604	24243.2	21577.7	1348.81	0.921592	0.954874	1.12353	1	0.063
GFP-190TAG	Ec-Asp-aaRS-CD	chAspT	41.85	30	48.91	40.25	5.52	0.00242723	0.00173995	0.0028367	0.0023	0.00032
	H-Gly-aaRS-CD	chGlyT	46.91	28.37	37.77	37.68	5.35	0.0027207	0.00164541	0.0021906	0.0022	0.00031
	Ec-Tyr-aaRS-CD	chTyrT	40.94	95.57	43.55	60.016	17.79	0.00237445	0.0055429	0.00252583	0.0035	0.0011
	Ec-Cys-aaRS-CD	chCysT	28.39	28.68	66.58	41.22	12.68	0.00164657	0.00166339	0.00386153	0.0024	0.00074
	Ec-Ser-aaRS-CD	chSerT-1	100.83	72.26	107.68	93.59	10.85	0.00584797	0.00419096	0.00624526	0.0054	0.00063
	H-mt-Phe-aaRS-CD	chPheT	59.72	80.99	70.61	70.44	6.14	0.00346366	0.00469729	0.00409526	0.0041	0.00036
GFP-WT			20131.7	15710.9	15883	17241.9	1445.77	1.16761	0.911208	0.921186	1	0.084

## Sheet: Fig.4B
			Fluorescence/OD600(a.u.)					Relative activity
Reporter	chPheRS	chPheT	Experiment 1	Experiment 2	Experiment 3	Mean	SEM	Experiment 1	Experiment 2	Experiment 3	Mean	SEM
GFP-190TAG	(-)	(+)	57.16	23.02	30.06	36.75	10.41	0.00127103	0.00165973	0.00202912	0.0021	0.00099
	v1	(+)	1085.57	1382.3	1125.44	1197.77	92.98	0.0763223	0.0621401	0.0661337	0.066	0.0089
GFP-WT			19773.3	17726.6	16834.1	18111.3	870.01	0.978757	0.929479	1	1	0.083
GFP-190TAG	CD	(+)	5.76	39.4	60.6	35.25	15.96	0.000263517	0.00180253	0.00277242	0.0016	0.00073
	v2	(+)	10152.9	10896	11679.8	10909.6	440.81	0.464491	0.498488	0.534343	0.5	0.021
GFP-WT			24611.5	22483.8	18479.2	21858.2	1797.68	1.12597	1.02862	0.845413	1	0.082
149D	256.008	523.466	643.162				474.212	198.221	114.443	0.0182
205D	324.094	145.682	305.328				258.368	98.0391	56.6029	0.00679
Trp-P	278.88	234.813	265.809				259.834	22.6329	13.0671	0.00687
oxb-hmf-6aa	11001	11784.7	11036.8	10111	10257.9	11211.4	11274.2	442.514	255.485	0.58933
trp-hmf-6aa	8916.57	11458.3	13650				11341.6	2368.84	1367.65	0.59289
oxb-hmf-20aa	8848.31	--	--				8848.31	--	--	0.46104
trp-hmf-20aa	9840.93	--	8328.12				9084.53	1069.72	756.403	0.47353
wt	21329	17208.8	18584.2				19040.7	2097.68	1211.09	1.00004
											0.00605
											0.00299
											0.000691015
											0.01351
											0.07232
											--
											0.04
oxb-s	798.467	959.096	--	878.781	113.582	80.3146	0.04234	0.00454			0.06405
oxb-hmphe-c	110.763	144.397	165.598	140.253	27.6516	15.9647	0.000579731	0.000902724
oxb-chphe-6aa	13034.5	13088.9	12505.6	12876.3	322.192	186.018	0.72074	0.01052
5base	2703.09	4646.73	--	3674.91	1374.36	971.821	0.20045	0.05495
8base	7222.22	4493.22	6768.28	6161.24	1462.27	844.242	0.34104	0.04774
tga	4802.85	3540.4	2214.44	3519.23	1294.34	747.286	0.19164	0.04226
taa	491.909	717.415	1156.56	788.628	337.999	195.144	0.03724	0.01103
tag	7953.83	8263.21	6427.64	7548.23	982.71	567.368	0.41946	0.03208
wt	17906.7	17725.1	--	17815.9	128.386	90.7826	1.00005	0.00513

## Sheet: Fig.4D
			counts
chPheRS	chPheT	endogenous tRNAs	experiment 1	experiment 2	experiment 3	experiment 4	Mean	SEM
(+)	(+)	Ec.tRNA	1163	1137	1091	1183	1143.5	19.87
(+)	(-)	Ec.tRNA	111	85	92	94	95.5	5.52
(+)	(-)	H.tRNA	52	30	41	40	40.75	4.5

## Sheet: Fig.4E
			Fluorescence/OD600(a.u.)					Relative activity
Reporter	chAlaRS	chAlaT(A-U)	Experiment 1	Experiment 2	Experiment 3	Mean	SEM				Mean	SEM
GFP-190TAG	(-)	(+)	81.72	71.32	45.76	66.2672	10.69	0.00378725	0.00330527	0.00212071	0.0031	0.00049
	CD	(+)	497.4	630	810.51	645.971	90.74	0.0230516	0.0291968	0.0375624	0.03	0.0042
	v2	(+)	10967	11550.1	11491.4	11336.2	185.35	0.508257	0.535278	0.53256	0.53	0.0086
	v1	(+)	1022.1	653.3	733.5	802.97	111.98	0.0473683	0.0302766	0.0339934	0.037	0.0052
GFP-WT	(-)		19885.8	20604	24243.2	21577.7	1348.81	0.921592	0.954874	1.12353	1	0.063

## Sheet: Fig.4G
			counts
chAlaRS	chAlaT	endougeous tRNAs	experiment 1	experiment 2	Mean	SEM
(+)	(+)	Ec.tRNA	587	569	578	0.5
(+)	(-)	Ec.tRNA	97	128	112.5	15.5
(+)	(-)	H.tRNA	23	22	22.5	9

## Sheet: Fig.5D
				Fluorescence/OD600(a.u.)
Reporter	chPheRS-1	chPheT	UAA	Experiment 1	Experiment 2	Experiment 3	Mean	SD
GFP190TAG	(+)	(+)	4-Azido-Phe	2680.41	2727.89	2578.3	2662.2	76.4404
	(+)	(+)	2-Naphthyl-Ala	2258.91	2182.23	2146.52	2195.88	57.4249
	(+)	(+)	3-Cyano-Phe	844.89	974.67	956.14	925.233	70.1944
	(+)	(+)	3,4-Dimethoxy-Phe	371.29	409.41	348.86	376.524	30.6097
	(+)	(+)	3-Nitro-Tyr	219.06	358.91	320.18	299.384	72.208
	(+)	(+)	(-)	358.06	354.92	472.877	395.283	67.2168

[truncated: 21 more sheets: Fig.5E, Fig.5F, Fig.6B, Fig.6C, Fig.6D, Fig.6E, Fig.6F, Supplementary Figure 6B, Supplementary Figure 7, Supplementary Figure 10B, Supplementary Figure 13A, Supplementary Figure 14, Supplementary Figure 15B, Supplementary Figure 15C, Supplementary Figure 16B, Supplementary Figure 16C, Supplementary Figure 17C-E, Supplementary Figure 19B, Supplementary Figure 19C, Supplementary Figure 20A-G …]
